# Supplementary material for: Can Different Forest Structures Lead to Different Levels of Therapeutic Effects? A Systematic Review and Meta-Analysis
Source: Healthcare (Basel). 2021 Oct 23;9(11):1427. doi: 10.3390/healthcare9111427 (PMC8623963; doi:10.3390/healthcare9111427)
Supplement: Supplementary file 1 [file healthcare-09-01427-s001.zip]

Archive with 2 entries (2 files):
- Figure S1_Result of Sensitivity Analysis.pdf
- Table S1_PRISMA_2020_checklist.pdf
